# Supplementary material for: BioFuelDB: a database and prediction server of enzymes involved in biofuels production
Source: PeerJ. 2017 Aug 28;5:e3497. doi: 10.7717/peerj.3497 (PMC5578369; doi:10.7717/peerj.3497)
Supplement: Supplemental Information 2 [file peerj-05-3497-s002.gz]

Archive with 1 entries (1 files):
- peerj-05-3497-s002
